# Supplementary material for: The Protective Effect of Edaravone on TDP-43 Plus Oxidative Stress-Induced Neurotoxicity in Neuronal Cells: Analysis of Its Neuroprotective Mechanisms Using RNA Sequencing
Source: Pharmaceuticals (Basel). 2022 Jul 8;15(7):842. doi: 10.3390/ph15070842 (PMC9319738; doi:10.3390/ph15070842)
Supplement: Supplementary file 1 [file pharmaceuticals-15-00842-s001.zip]

Archive with 1 entries (1 files):
- pharmaceuticals-1783734-supplementary.pdf
